# Supplementary material for: Phenotypic upregulation of hexocylceramides and ether‐linked phosphocholines as markers of human extreme longevity
Source: Aging Cell. 2024 Dec 5;24(4):e14429. doi: 10.1111/acel.14429 (PMC11984674; doi:10.1111/acel.14429)
Supplement: Supplementary file 1 — Data S1. [file ACEL-24-e14429-s001.xlsx]

## Sheet: Mean and Median concentration
Mean and median concentration of each lipid species
Sample	Median concentration (pmol/µL)	Mean concentration (pmol/µL)
AcylCarnitine.12.0	0.3618	0.393201
AcylCarnitine.13.0	0.1323	0.195633
AcylCarnitine.14.0	0.1188	0.126369
AcylCarnitine.14.1	0.5049	0.568514
AcylCarnitine.14.2	0.243	0.283672
AcylCarnitine.15.0	0.0216	0.0231295
AcylCarnitine.16.0	0.1782	0.19184
AcylCarnitine.16.1	0.1701	0.18939
AcylCarnitine.17.0	0.0243	0.0255798
AcylCarnitine.18.0	0.1917	0.204498
AcylCarnitine.18.1	1.0557	1.11025
AcylCarnitine.18.2	0.3564	0.396619
CE.15.0	6.15876	6.67398
CE.16.1	26.8848	31.2827
CE.16.2	0.636172	0.668449
CE.17.0	13.0457	13.0524
CE.17.1	5.02574	5.18984
CE.18.0	82.2398	80.6301
CE.18.1	551.278	556.225
CE.18.2	1702.31	1724.15
CE.18.3	58.5276	62.7751
CE.20.0	0.615755	0.628014
CE.20.1	0.953661	0.986387
CE.20.2	2.79088	2.89563
CE.20.3	67.9239	69.5992
CE.20.4	432.459	444.344
CE.20.5	59.4468	68.3361
CE.22.0	0.193655	0.210714
CE.22.1	0.2133	0.226644
CE.22.4	1.96987	2.10882
CE.22.5.a.b.	6.33471	6.43685
CE.22.6	65.3009	70.1827
CE.24.0	0.169036	0.205627
CE.24.1	0.236724	0.25019
CE.24.4	0.139005	0.14803
CE.24.5	0.0996269	0.118463
CE.24.6	0.0283982	0.035263
Cer.d16.1.16.0.	0.033804	0.0344027
Cer.d16.1.18.0.	0.033372	0.036539
Cer.d16.1.20.0.	0.061884	0.0604032
Cer.d16.1.22.0.	0.228204	0.231523
Cer.d16.1.23.0.	0.122256	0.131227
Cer.d16.1.24.0.	0.436644	0.446707
Cer.d16.1.24.1.	0.146124	0.154225
Cer.d17.1.16.0.	0.027648	0.0281612
Cer.d17.1.18.0.	0.008208	0.00847769
Cer.d17.1.20.0.	0.013176	0.0137603
Cer.d17.1.22.0.	0.082188	0.0851496
Cer.d17.1.23.0.	0.07722	0.0799587
Cer.d17.1.24.0.	0.290412	0.305415
Cer.d17.1.24.1.	0.146664	0.149148
Cer.d18.1.16.0.	0.580824	0.596576
Cer.d18.1.18.0.	0.211788	0.227148
Cer.d18.1.20.0.	0.293004	0.306427
Cer.d18.1.22.0.	2.1411	2.18078
Cer.d18.1.23.0.	2.10751	2.09879
Cer.d18.1.24.0.	7.36776	7.46694
Cer.d18.1.24.1.	2.98307	3.07549
Cer.d18.1.26.0.	0.110916	0.116702
Cer.d18.2.16.0.	0.069336	0.0688135
Cer.d18.2.18.0.	0.035316	0.0360015
Cer.d18.2.20.0.	0.06048	0.0610537
Cer.d18.2.21.0.	0.010476	0.0112176
Cer.d18.2.22.0.	0.411156	0.434345
Cer.d18.2.23.0.	0.3564	0.36999
Cer.d18.2.24.0.	1.34665	1.39044
Cer.d18.2.24.1.	0.5373	0.5466
Cer.d18.2.26.0.	0.02322	0.0243562
Cer.d19.1.20.0.	0.007452	0.00826856
Cer.d19.1.22.0.	0.08532	0.0927252
Cer.d19.1.23.0.	0.083376	0.0961331
Cer.d19.1.24.0.	0.296352	0.331077
Cer.d19.1.24.1.	0.155952	0.172295
Cer.d20.1.22.0.	0.023328	0.0251721
Cer.d20.1.23.0.	0.021168	0.0222062
Cer.d20.1.24.0.	0.068688	0.0734912
Cer.d20.1.24.1.	0.037368	0.0412766
Cer.d20.1.26.0.	0.012096	0.0144576
Cer.m18.0.20.0.	0.020196	0.0219739
Cer.m18.0.22.0.	0.06588	0.0705259
Cer.m18.0.23.0.	0.028836	0.0314923
Cer.m18.0.24.0.	0.075492	0.0811554
Cer.m18.0.24.1.	0.052488	0.059955
Cer.m18.1.20.0.	0.053784	0.062002
Cer.m18.1.22.0.	0.139752	0.153732
Cer.m18.1.23.0.	0.069876	0.0746786
Cer.m18.1.24.0.	0.189756	0.197469
Cer.m18.1.24.1.	0.107568	0.120868
CHO	635.175	701.324
DG.32.0...16.0.	1.09728	1.44872
DG.32.1...16.1.	0.502848	0.613625
DG.32.2...18.2.	0.246888	0.322195
DG.34.1...18.1.	10.3978	11.6363
DG.34.2...16.1.	2.05567	2.44498
DG.34.2...18.2.	5.12266	5.5858
DG.36.1...18.1.	1.56773	1.98328
DG.36.2...18.1.	24.1462	26.0502
DG.36.2...18.2.	1.99282	2.19835
DG.36.3...18.2.	23.209	25.1086
DG.36.4...18.2.	2.77938	3.38249
DG.36.4...18.3.	1.41631	1.59637
DG.36.4...20.4.	0.598752	0.84097
DG.38.4...20.3.	1.43251	1.71554
DG.38.4...20.4.	0.34884	0.387141
DG.38.5...20.4.	3.39768	4.19324
DG.38.6...20.4.	1.01477	1.26418
DG.38.6...22.6.	0.26892	0.344305
DG.38.6_NL.20.5	0.335448	0.460696
DG.40.6_NL.22.5	0.61236	0.651528
DG.40.6_NL.22.6	1.11305	1.35425
DG.40.7_NL.22.6	1.16186	1.46339
DG.40.8_NL.22.6	0.398952	0.497442
dhCer.18.0	0.081216	0.0845172
dhCer.22.0	0.111672	0.117148
dhCer.24.0	0.171288	0.181324
dhCer.24.1	0.106272	0.113401
FA.14.0.	0.309087	0.351126
FA.16.0.	27.6487	31.6592
FA.16.1.	1.77663	2.04006
FA.17.0.	0.666819	0.744614
FA.17.1.	0.320387	0.364513
FA.18.0.	23.6845	28.4221
FA.18.1.	65.1335	71.2756
FA.18.2.	24.422	25.5888
FA.18.3.	0.865525	0.945133
FA.20.2.	0.392863	0.410971
FA.20.3.	0.556839	0.579863
FA.20.4.	1.84248	1.98682
FA.20.5.	0.160736	0.209301
FA.22.4.	0.442359	0.44978
FA.22.5.	0.496503	0.53439
FA.22.6.	1.90166	2.14754
Hex1Cer.d16.1.22.0.	0.14787	0.161678
Hex1Cer.d16.1.24.0.	0.153828	0.162212
Hex1Cer.d18.1.16.0.	1.76528	1.91525
Hex1Cer.d18.1.18.0.	0.17703	0.184645
Hex1Cer.d18.1.20.0.	0.203742	0.222697
Hex1Cer.d18.1.22.0.	2.97175	3.25046
Hex1Cer.d18.1.24.0.	4.3123	4.36394
Hex1Cer.d18.1.24.1.	2.95249	3.34984
Hex1Cer.d18.2.18.0.	0.00234	0.00293721
Hex1Cer.d18.2.20.0.	0.044262	0.0459377
Hex1Cer.d18.2.22.0.	0.360972	0.385666
Hex1Cer.d18.2.24.0.	0.52722	0.574521
Hex2Cer.d16.1.16.0.	0.195264	0.202802
Hex2Cer.d16.1.24.1.	0.037368	0.0386677
Hex2Cer.d18.1.16.0.	3.26009	3.4315
Hex2Cer.d18.1.18.0.	0.150984	0.155011
Hex2Cer.d18.1.20.0.	0.042768	0.0463264
Hex2Cer.d18.1.22.0.	0.23652	0.252877
Hex2Cer.d18.1.24.0.	0.283608	0.299977
Hex2Cer.d18.1.24.1.	0.993168	1.0634
Hex2Cer.d18.2.16.0.	0.350136	0.346244
Hex2Cer.d18.2.18.0.	0.141264	0.153613
Hex2Cer.d18.2.24.1.	0.156384	0.168218
Hex3Cer.d18.1.16.0.	1.36728	1.41226
Hex3Cer.d18.1.20.0.	0.07182	0.0744813
Hex3Cer.d18.1.22.0.	0.215784	0.241575
Hex3Cer.d18.1.24.0.	0.291708	0.319581
Hex3Cer.d18.1.24.1.	0.43848	0.465223
LPC.14.0	0.203688	0.21574
LPC.15.0	0.123552	0.130209
LPC.16.0	17.2445	17.2648
LPC.16.1	1.72303	1.83327
LPC.17.0	0.870264	0.913065
LPC.17.1	0.156168	0.168669
LPC.18.0	20.4805	20.8006
LPC.18.1	15.4282	16.5043
LPC.18.2	22.0844	23.3558
LPC.18.3	0.246564	0.257391
LPC.19.0	0.06804	0.0697555
LPC.19.1	0.031752	0.0340281
LPC.20.0	0.076788	0.0785485
LPC.20.1	0.135324	0.141479
LPC.20.2	0.15282	0.16127
LPC.20.3	1.39082	1.4934
LPC.20.4	3.97181	4.4282
LPC.20.5	0.244404	0.31138
LPC.22.0	0.020736	0.0212766
LPC.22.1	0.010476	0.0111889
LPC.22.4	0.055296	0.0608209
LPC.22.5.a.b.c.	0.140508	0.152455
LPC.22.6	0.98874	1.01629
LPC.24.0	0.042012	0.0419321
LPC.O.16.0.	0.685368	0.698329
LPC.O.18.0.	0.67878	0.714107
LPC.O.18.1.	0.553284	0.589299
LPC.O.20.0.	0.057564	0.0588244
LPC.O.22.0.	0.04212	0.0435352
LPC.O.24.0.	0.088668	0.0908942
LPC.P.16.0.	0.230904	0.239485
LPC.P.17.0...a.b.	1.23412	1.31233
LPC.P.18.0.	0.0621	0.0636919
LPC.P.18.1.	0.027	0.0283597
LPC.P.20.0.	0.049248	0.050785
LPE.16.0	1.0071	1.07804
LPE.17.0	0.038232	0.0419352
LPE.18.0	1.31825	1.37716
LPE.18.1	1.10322	1.26258
LPE.18.2	1.41545	1.58874
LPE.20.4	0.59346	0.6121
LPE.22.6	0.541296	0.577154
LPE.P.16.0.	0.100224	0.101523
LPE.P.18.0.	0.10962	0.113278
LPE.P.18.1.	0.036504	0.0365427
LPI.18.0	0.4518	0.458157
LPI.18.1	0.36	0.401858
LPI.18.2	0.4446	0.482816
PC.28.0	0.098712	0.123686
PC.30.0	2.24564	2.417
PC.31.0..a.b.	0.601668	0.656461
PC.31.1	1.35205	1.37195
PC.32.0	9.76277	10.1101
PC.32.1	8.52919	10.4864
PC.32.2	1.82995	1.93895
PC.33.0.a.b.	0.505764	0.552571
PC.33.1	1.55585	1.7572
PC.33.2	1.47809	1.51641
PC.34.0	1.65629	1.71433
PC.34.1	226.504	227.537
PC.34.2	397.374	422.346
PC.34.3.a.b.c.	8.39171	8.91571
PC.34.4	0.658584	0.685066
PC.34.5	0.041904	0.0473945
PC.35.1.a.b.	2.18182	2.27166
PC.35.2.a.b.	5.53748	5.87333
PC.35.3.a.b.	1.485	1.48257
PC.35.4	0.468396	0.533941
PC.35.5	0.02592	0.0333071
PC.36.0	0.666576	0.672605
PC.36.1	24.9247	27.0892
PC.36.2.a.b.	262.32	257.459
PC.36.3.a.b.c.	128.769	133.258
PC.36.4.a.b.	251.797	262.187
PC.36.5.a.b.	10.169	12.6683
PC.36.6	0.281772	0.292115
PC.37.4.a.b.	2.10827	2.37065
PC.37.6	0.260388	0.287922
PC.38.2	19.9656	21.1795
PC.38.3	21.7888	24.066
PC.38.4.a.b.c.	87.6111	95.0662
PC.38.5.a.b.	28.9918	30.6209
PC.38.6.a.b.	57.3034	59.7759
PC.38.7.a.b.c.	0.926424	0.962936
PC.40.10	0.73818	0.801638
PC.40.4.a.b.	0.771228	0.791789
PC.40.5.a.b.	5.82077	5.89287
PC.40.7.a.b.c.	5.74225	5.98526
PC.40.8	0.623484	0.641921
PC.44.12	0.006588	0.00833198
PC.O.32.0.	1.52496	1.57101
PC.O.32.2.	0.50598	0.541466
PC.O.34.1.	7.96252	8.0519
PC.O.34.2.	8.22074	9.31074
PC.O.35.4.	0.097848	0.119413
PC.O.36.0.	0.051192	0.0512694
PC.O.36.1.	0.874908	0.889394
PC.O.36.2..a.b.	1.55671	1.66464
PC.O.36.3..a.b.	3.05132	3.17207
PC.O.36.4.	20.5408	21.4496
PC.O.36.5.	13.0746	13.9246
PC.O.38.4.	2.44296	2.5122
PC.O.38.5.	21.9687	22.8953
PC.O.38.6.	6.4517	6.70959
PC.O.40.5.	1.49796	1.57442
PC.O.40.6.	0.966816	0.993384
PC.O.40.7..a.b.	3.72276	3.85013
PC.P.30.0.	0.083052	0.0864549
PC.P.32.0.	2.93263	3.02027
PC.P.32.1.	0.50598	0.541466
PC.P.34.0.	7.96252	8.0519
PC.P.34.1.	8.22074	9.31074
PC.P.34.2.	4.51408	4.78224
PC.P.35.2..a.b.	0.243324	0.26002
PC.P.35.4..a.b.	0.055728	0.0611817
PC.P.36.2..a.b.	1.19394	1.28077
PC.P.36.3.	17.9716	18.7066
PC.P.36.4.	13.0746	13.9246
PC.P.36.5.	0.32724	0.385373
PC.P.37.4..a.b.	0.454572	0.486192
PC.P.38.4.	21.9687	22.8953
PC.P.38.5..a.b.	6.4517	6.70959
PC.P.38.6.	1.54235	1.56095
PC.P.40.4.	1.44817	1.53703
PC.P.40.5..a.b.	0.669492	0.700177
PC.P.40.6.	3.67427	3.816
PC.P.40.7.	0.813024	0.955613
PE.32.1	0.067608	0.0972081
PE.34.1	1.72271	1.82244
PE.34.2	2.67116	2.97427
PE.35.1.a.b.	0.069552	0.0763922
PE.35.2.a.b.	0.133164	0.14019
PE.36.0	0.130788	0.151125
PE.36.1	1.31879	1.53487
PE.36.2.a.b.	7.40351	7.8769
PE.36.3.a.b.	2.06723	2.29652
PE.36.4	3.11418	3.4186
PE.36.5.a.b.	0.1377	0.161918
PE.37.4..a.b.	0.272376	0.292479
PE.38.3.a.b.	0.938196	0.994677
PE.38.4	8.24256	8.8008
PE.38.5.a.b.	2.29327	2.57748
PE.38.6	5.1853	5.38776
PE.40.4	0.1458	0.171593
PE.40.5.a.b.	0.682344	0.729833
PE.O.34.2.	0.097308	0.101474
PE.O.36.3..a.b.	0.377028	0.389545
PE.O.36.4.	0.902016	1.02696
PE.O.36.5.	0.589464	0.624158
PE.O.38.4..a.b.	0.274752	0.296084
PE.O.38.6.	0.018576	0.0216923
PE.O.40.5.	0.155952	0.16776
PE.O.40.6.	0.497988	0.516195
PE.O.40.7.	0.424764	0.435621
PE.P.16.0.18.1.	0.726818	0.75247
PE.P.16.0.18.2.	2.05015	2.19906
PE.P.16.0.20.3.	0.386392	0.41887
PE.P.16.0.20.4.	5.40743	5.77798
PE.P.16.0.20.5.	0.306364	0.416168
PE.P.16.0.22.4.	0.425995	0.454138
PE.P.16.0.22.5..a.b.	0.920938	0.938848
PE.P.16.0.22.6.	4.61043	4.77322
PE.P.17.0.20.4..a.b.	0.53824	0.612074
PE.P.17.0.22.6..a.b.	0.32791	0.343991
PE.P.18.0.18.1.	1.1916	1.25212
PE.P.18.0.18.2.	2.9516	3.10206
PE.P.18.0.20.3.	0.647611	0.718106
PE.P.18.0.20.4.	8.30321	8.89033
PE.P.18.0.20.5.	0.66177	0.883945
PE.P.18.0.22.4.	0.284818	0.305147
PE.P.18.0.22.5..a.b.	0.448978	0.458838
PE.P.18.0.22.6.	3.71946	3.94402
PE.P.18.1.18.1.	0.633042	0.663929
PE.P.18.1.18.2.	1.48278	1.56495
PE.P.18.1.18.3.	0.0034884	0.00577786
PE.P.18.1.20.3.	0.203764	0.230218
PE.P.18.1.20.4.	5.31714	5.61981
PE.P.18.1.20.5.	0.290563	0.381751
PE.P.18.1.22.4.	0.119837	0.119171
PE.P.18.1.22.5..a.b.	0.342684	0.345757
PE.P.18.1.22.6..a.b.	2.56131	2.56335
PE.P.19.0.20.4..a.b.	0.086184	0.101426
PE.P.20.0.18.1.	0.140357	0.14916
PE.P.20.0.18.2.	0.376542	0.403466
PE.P.20.0.20.4.	0.649253	0.705729
PE.P.20.0.22.6.	0.335912	0.366588
PE.P.20.1.20.4.	0.298361	0.342525
PE.P.20.1.22.6.	0.170316	0.202598
PG.34.1	0.12582	0.138439
PG.35.1	0.019764	0.020937
PG.36.1	0.107244	0.127586
PI.32.1	0.208479	0.287686
PI.34.1	2.40046	2.57928
PI.36.1	3.87848	4.1519
PI.36.2	7.82355	8.06961
PI.36.3.a.b.c.	1.83327	1.91449
PI.36.4	2.56077	2.81413
PI.37.4..a.b.	0.228772	0.245138
PI.38.2	0.136159	0.151816
PI.38.3.a.b.	2.6471	2.65238
PI.38.4	25.0711	25.4472
PI.38.5.a.b.	1.30061	1.43871
PI.38.6	0.42419	0.455555
PI.40.4	0.316772	0.331968
PI.40.5.a.b.	0.560436	0.59367
PI.40.6	1.15314	1.21833
SM.30.1	0.176256	0.18602
SM.31.1	0.099036	0.105267
SM.32.0	0.160596	0.171162
SM.32.1	6.55549	6.48627
SM.32.2	0.45738	0.468927
SM.33.1	3.54575	3.61516
SM.34.0	4.59562	4.79405
SM.34.1	166.555	170.145
SM.34.2	12.5021	12.8425
SM.35.1..a.b.	5.4135	5.65424
SM.36.1	17.743	18.529
SM.36.2	7.82989	8.00558
SM.37.1	4.5049	4.70416
SM.37.2	3.29875	3.41131
SM.38.1	0.873828	0.876668
SM.38.2	5.94961	6.19598
SM.38.3..a.b.	0.479628	0.500365
SM.39.1	4.39495	4.66285
SM.40.0	20.0824	22.0065
SM.40.1	204.595	209.041
SM.40.2..a.b.	75.7587	78.4331
SM.40.3..a.b.c.	216.401	226.351
SM.41.0	1.59019	1.61869
SM.41.1	13.4246	13.9212
SM.41.2.a.b.	8.1243	8.63529
SM.42.1	21.9524	22.7694
SM.42.2..a.b.	77.7015	81.3845
SM.43.1	0.926532	0.992487
SM.43.2..a.b.c.	2.32416	2.45661
SM.44.1	0.106596	0.111236
SM.44.2	0.447876	0.469018
SM.44.3..a.b.	0.376488	0.396012
Sulfatide..d18.1..16.0.OH....264.	0.11286	0.128027
Sulfatide..d18.1..16.0...264.	0.09504	0.107178
Sulfatide..d18.1..24.0.OH....264.	0.050112	0.0538071
Sulfatide..d18.1..24.0...264.	0.030132	0.0321753
Sulfatide..d18.1..24.1...264.	0.078516	0.0855791
TG.48.0...NL.16.0.	1.53384	1.77355
TG.48.0...NL.18.0.	0.118393	0.143884
TG.48.0...SIM.	4.47769	5.37754
TG.48.1...NL.16.1.	0.290837	0.387034
TG.48.1...NL.18.1.	1.66242	1.85592
TG.48.1...SIM.	9.03683	10.8665
TG.48.2...NL.14.0.	0.654715	0.749572
TG.48.2...NL.14.1.	0.0937941	0.130167
TG.48.2...NL.16.1.	0.523415	0.704854
TG.48.2...NL.18.2.	0.517011	0.653588
TG.48.2...SIM.	5.74268	6.76344
TG.48.3...NL.14.0.	0.0898096	0.105456
TG.48.3...NL.16.1.	0.143716	0.176225
TG.48.3...NL.18.3.	0.0331961	0.0440761
TG.48.3...SIM.	1.70721	1.97877
TG.49.1...NL.16.1.	0.0311226	0.0338983
TG.49.1...NL.17.1.	0.0669031	0.0791673
TG.49.1...SIM.	1.68013	1.87251
TG.50.0...NL.18.0.	0.784996	0.809227
TG.50.0...SIM.	7.97974	8.33111
TG.50.1...NL.14.0.	0.192883	0.206952
TG.50.1...NL.16.0.	11.8539	12.4749
TG.50.1...NL.18.1.	7.41519	7.31578
TG.50.1...SIM.	34.9664	35.632
TG.50.2...NL.14.0.	1.33566	1.34946
TG.50.2...NL.16.1.	3.47183	3.73581
TG.50.2...NL.18.1.	8.81669	9.10656
TG.50.2...NL.18.2.	2.95265	3.1436
TG.50.2...SIM.	45.6842	45.3634
TG.50.3...NL.14.0.	1.41368	1.47172
TG.50.3...NL.14.1.	0.0816758	0.0942531
TG.50.3...NL.16.1.	2.30902	2.5627
TG.50.3...NL.18.2.	3.45651	3.63618
TG.50.3...NL.18.3.	0.214977	0.244592
TG.50.3...SIM.	20.5928	22.6338
TG.50.4...NL.14.0.	0.269296	0.327657
TG.50.4...NL.18.3.	0.206192	0.236385
TG.50.4...NL.20.4.	0.031404	0.0518758
TG.50.4...SIM.	4.48371	4.86123
TG.51.0...NL.16.0.	0.0827619	0.092933
TG.51.0...SIM.	3.77401	4.04116
TG.51.1...NL.17.0.	0.210927	0.240537
TG.51.1...SIM.	2.59456	2.86945
TG.51.2...NL.15.0.	0.289718	0.289564
TG.51.2...NL.17.0.	0.830856	0.885046
TG.51.2...NL.17.1.	0.830856	0.885046
TG.51.2...SIM.	5.96907	6.06742
TG.52.1...NL.18.0.	4.31176	4.71589
TG.52.1...NL.18.1.	5.64691	5.82405
TG.52.1...SIM.	35.8066	37.6319
TG.52.2...NL.16.0.	20.0643	20.3164
TG.52.2...NL.18.2.	2.2678	2.27879
TG.52.2...SIM.	131.423	130.936
TG.52.3...NL.16.1.	2.60777	2.72454
TG.52.3...NL.18.2.	21.741	21.705
TG.52.3...SIM.	136.776	135.073
TG.52.4...NL.16.1.	2.60715	2.72079
TG.52.4...NL.18.2.	15.5562	17.6212
TG.52.4...NL.18.3.	1.74263	1.81927
TG.52.4...SIM.	68.8213	69.7957
TG.52.5...NL.18.3.	0.667286	0.775616
TG.52.5...NL.20.4.	0.16642	0.228963
TG.52.5...NL.20.5.	0.0214447	0.0294206
TG.52.5...SIM.	10.0905	11.6321
TG.53.2...NL.17.1.	0.0810044	0.0895966
TG.53.2...NL.18.1.	1.8771	1.9213
TG.53.2...SIM.	5.07804	5.21427
TG.54.0...NL.18.0.	0.179776	0.221696
TG.54.0...SIM.	0.822713	0.972705
TG.54.1...NL.18.1.	0.331922	0.405809
TG.54.1...SIM.	2.27019	2.87703
TG.54.2...NL.18.0.	3.79734	4.0293
TG.54.2...NL.20.1.	0.658812	0.668289
TG.54.2...SIM.	31.2774	31.8137
TG.54.3...NL.18.1.	21.6239	22.7317
TG.54.3...NL.18.2.	1.93452	1.98791
TG.54.3...SIM.	52.8176	54.8093
TG.54.4...NL.18.2.	7.52795	7.78032
TG.54.4...NL.20.3.	0.840999	0.861454
TG.54.4...SIM.	67.0912	67.4147
TG.54.5...NL.18.3.	0.796198	0.859094
TG.54.5...NL.20.4.	1.45903	1.57832
TG.54.5...SIM.	43.4008	46.8635
TG.54.6...NL.18.3.	0.483192	0.570989
TG.54.6...NL.20.4.	0.896505	1.04282
TG.54.6...NL.20.5.	0.160978	0.199268
TG.54.6...NL.22.6.	0.122886	0.152114
TG.54.6...SIM.	14.1875	16.9147
TG.54.7...NL.20.5.	0.0867742	0.103025
TG.54.7...NL.22.6.	0.115662	0.14766
TG.54.7...SIM.	2.93947	3.40922
TG.56.6...NL.20.4.	0.74288	0.761718
TG.56.6...NL.22.5..a.b.	0.522063	0.544713
TG.56.6...SIM.	14.3787	14.5074
TG.56.7...NL.20.4.	0.691053	0.724346
TG.56.7...NL.20.5.	0.101802	0.122638
TG.56.7...NL.22.5..a.b.	0.35398	0.366874
TG.56.7...NL.22.6.	1.14754	1.31051
TG.56.7...SIM.	12.9157	13.3749
TG.56.8...NL.20.4.	0.191016	0.236331
TG.56.8...NL.20.5.	0.0722317	0.0858069
TG.56.8...NL.22.6.	0.583292	0.69199
TG.56.8...SIM.	5.64473	6.17432
TG.56.9...NL.22.6.	0.0570976	0.0664757
TG.56.9...SIM.	1.11143	1.20023
TG.58.10...NL.22.6.	0.0557442	0.0682645
TG.58.8...NL.22.6.	0.325229	0.384895
TG.58.8...SIM.	3.50792	3.86727
TG.58.9...NL.22.6.	0.177659	0.213765
TG.58.9...SIM.	1.06044	1.21375
TG.O.50.1...NL.15.0.	0.112985	0.126517
TG.O.50.1...NL.16.0.	0.250073	0.282767
TG.O.50.1...NL.17.1.	0.0562291	0.0677715
TG.O.50.1...NL.18.1.	0.230594	0.245118
TG.O.50.1...SIM.	1.34334	1.45879
TG.O.50.2...NL.16.1.	0.060588	0.0699173
TG.O.50.2...NL.18.1.	0.121255	0.136205
TG.O.50.2...NL.18.2.	0.0845061	0.0961358
TG.O.50.2...SIM.	1.08428	1.20313
TG.O.50.3...NL.18.2.	0.033065	0.0372695
TG.O.50.3...SIM.	0.336741	0.374354
TG.O.52.0...NL.16.0.	0.0820238	0.0928566
TG.O.52.0...SIM.	3.80848	3.98945
TG.O.52.1...NL.16.0.	0.197086	0.229586
TG.O.52.1...NL.18.1.	0.342839	0.377392
TG.O.52.1...SIM.	2.59456	2.86945
TG.O.52.2...NL.16.0.	0.477885	0.512053
TG.O.52.2...NL.17.1.	0.7911	0.8389
TG.O.52.2...NL.18.1.	1.2281	1.22782
TG.O.52.2...SIM.	5.29608	5.40774
TG.O.54.2...NL.17.1.	0.0810044	0.0895966
TG.O.54.2...NL.18.1.	1.8771	1.9213
TG.O.54.2...SIM.	5.07804	5.21427
TG.O.54.3...NL.17.1.	0.228267	0.248541
TG.O.54.3...NL.18.1.	0.952677	1.00719
TG.O.54.3...SIM.	4.10651	4.23447
TG.O.54.4...NL.17.1.	0.14794	0.160657
TG.O.54.4...NL.18.2.	0.349261	0.386857
TG.O.54.4...SIM.	2.05219	2.1868
Ubiquinone	7.9253	8.21996

## Sheet: Statistically differential lip
Statistically differential lipid species
Feature	FDR p-value	Post-hoc (Dunn's test)	p(Cent-NCO)	p(Cent-CO)	p(NCO-CO)	NCO(median [Q1;Q3])pmol/µL	CO(median [Q1;Q3]) pmol/µL	Cent(median [Q1;Q3]) pmol/µL
Biomarkers of extreme longevity
AC_DvI	0.0391477	Cent - NCO, NCO - CO	0.0171573	0.492337	0.0133924	0.84 [0.83;0.85]	0.84 [0.82;0.85]	0.84 [0.82;0.84]
AC_SAT	0.00764688	Cent - NCO, NCO - CO	0.00229462	0.353797	0.00414271	0.32 [0.30;0.35]	0.30 [0.27;0.34]	0.29 [0.28;0.32]
Cer(d16:1/18:0)	0.0420264	Cent - NCO, NCO - CO	0.0198846	0.340912	0.0126291	0.04 [0.03;0.05]	0.03 [0.03;0.04]	0.03 [0.02;0.04]
DG_DvI	0.00496932	Cent - NCO, NCO - CO	0.000540007	0.0632364	0.0142947	0.83 [0.82;0.85]	0.82 [0.81;0.84]	0.81 [0.80;0.82]
Hex2Cer(d18:2/24:1)	0.0138109	Cent - NCO, NCO - CO	0.0027801	0.15139	0.0122907	0.15 [0.11;0.18]	0.16 [0.13;0.22]	0.19 [0.13;0.24]
Hex3Cer(d18:1/24:0)	0.00699897	Cent - NCO, NCO - CO	0.000757679	0.0583699	0.0212342	0.26 [0.22;0.32]	0.31 [0.23;0.41]	0.33 [0.29;0.42]
LPC(17:0)	0.0331839	Cent - NCO, NCO - CO	0.0107095	0.246045	0.0155423	0.81 [0.63;1.01]	0.88 [0.73;1.10]	1.04 [0.71;1.24]
LPC(19:1)	0.00848119	Cent - NCO, NCO - CO	0.0010742	0.073129	0.0198759	0.03 [0.02;0.04]	0.03 [0.03;0.04]	0.04 [0.03;0.05]
LPC(20:1)	0.0146434	Cent - NCO, NCO - CO	0.00729914	0.33454	0.00430029	0.11 [0.10;0.15]	0.14 [0.12;0.18]	0.15 [0.10;0.20]
LPC(O-18:0)	0.0249614	Cent - NCO, NCO - CO	0.00708392	0.218513	0.0135646	0.62 [0.48;0.79]	0.70 [0.58;0.83]	0.85 [0.55;1.01]
PC(38:2)	0.00559881	Cent - NCO, NCO - CO	0.000701348	0.0819343	0.0115253	18.3 [15.2;22.9]	21.0 [18.3;24.1]	22.9 [18.3;29.9]
Total_LPC(O)	0.0156417	Cent - NCO, NCO - CO	0.00229952	0.0930986	0.0253088	1.95 [1.64;2.36]	2.11 [1.87;2.59]	2.51 [1.83;2.90]
Adaptive biomarkers of extreme longevity
AcylCarnitine(18:1)	0.000358855	Cent - NCO, Cent - CO, NCO - CO	2e-05	0.028075	0.00372881	0.96 [0.72;1.11]	1.08 [0.92;1.33]	1.27 [1.06;1.49]
CE(15:0)	2.54e-06	Cent - NCO, Cent - CO, NCO - CO	2.71e-05	2.19e-08	0.0319976	6.16 [4.62;7.69]	5.06 [3.64;6.37]	8.81 [6.46;11.2]
CE(18:1)	0.0331839	Cent - CO, NCO - CO	0.136254	0.006546	0.028941	539 [467;612]	589 [516;650]	510 [447;566]
Cer(d18:1/24:0)	8.24e-06	Cent - NCO, Cent - CO, NCO - CO	5.71e-05	9.7e-08	0.0401689	7.45 [6.22;8.81]	8.40 [6.54;9.29]	5.81 [4.76;7.46]
Cer(d18:2/26:0)	0.0114141	Cent - CO, NCO - CO	0.157796	0.00244117	0.00857481	0.02 [0.02;0.03]	0.03 [0.02;0.03]	0.02 [0.02;0.02]
Cer_ACL	1.53e-05	Cent - NCO, Cent - CO, NCO - CO	0.000395684	1.6e-07	0.0135526	20.5 [20.5;20.6]	20.6 [20.5;20.6]	20.5 [20.5;20.5]
Cer_DvI	3.82e-06	Cent - NCO, Cent - CO, NCO - CO	0.000132211	3.2e-08	0.0133387	0.85 [0.83;0.86]	0.84 [0.82;0.85]	0.86 [0.85;0.86]
Cer_FlI	2.59e-10	Cent - NCO, Cent - CO, NCO - CO	2.64e-09	4.72e-13	0.0449445	0.20 [0.20;0.20]	0.20 [0.20;0.20]	0.20 [0.20;0.20]
dhCer_DvI	5.5e-07	Cent - NCO, Cent - CO, NCO - CO	7.81e-06	2.84e-09	0.0268326	0.73 [0.71;0.73]	0.72 [0.71;0.73]	0.74 [0.73;0.74]
dhCer_FlI	4.16e-07	Cent - NCO, Cent - CO, NCO - CO	4.15e-06	2.03e-09	0.0331702	0.17 [0.16;0.17]	0.16 [0.16;0.17]	0.17 [0.17;0.17]
Hex1Cer(d18:1/16:0)	2.51e-06	Cent - NCO, Cent - CO, NCO - CO	1.62e-08	9.82e-05	0.015954	1.58 [1.34;1.95]	1.82 [1.46;2.06]	2.45 [1.82;3.05]
Hex2Cer(d18:1/16:0)	0.00430357	Cent - NCO, Cent - CO, NCO - CO	0.00030735	0.0294073	0.0295796	3.04 [2.51;3.61]	3.39 [2.83;3.89]	3.65 [3.01;4.85]
Hex2Cer(d18:1/24:1)	3.34e-05	Cent - NCO, Cent - CO, NCO - CO	6.37e-07	0.00373741	0.00478778	0.90 [0.70;1.06]	1.02 [0.83;1.24]	1.22 [0.96;1.49]
LPC(20:0)	0.0341321	Cent - CO, NCO - CO	0.199712	0.00899437	0.0186495	0.07 [0.06;0.09]	0.08 [0.07;0.10]	0.07 [0.04;0.09]
LPC(22:0)	0.00396956	Cent - NCO, Cent - CO, NCO - CO	0.0343022	0.000312345	0.0190403	0.02 [0.02;0.02]	0.02 [0.02;0.03]	0.02 [0.01;0.02]
LPC(O-18:1)	0.00111942	Cent - NCO, Cent - CO, NCO - CO	5.07e-05	0.0163749	0.0170807	0.52 [0.43;0.61]	0.56 [0.48;0.71]	0.67 [0.52;0.85]
PC(36:2)	0.00107111	Cent - NCO, Cent - CO, NCO - CO	0.00621111	4.37e-05	0.0330058	262 [222;303]	277 [250;318]	231 [166;263]
PC(40:8)	0.000220783	Cent - NCO, Cent - CO, NCO - CO	0.000965637	6.47e-06	0.0489991	0.62 [0.52;0.77]	0.71 [0.56;0.84]	0.48 [0.38;0.60]
PC(O)_SAT	6.51e-06	Cent - NCO, Cent - CO, NCO - CO	6.94e-05	6.82e-08	0.0302916	0.02 [0.01;0.02]	0.01 [0.01;0.02]	0.02 [0.02;0.02]
PC(P-34:0)/PC(O-34:1)	0.000113103	Cent - NCO, Cent - CO, NCO - CO	2.37e-06	0.00178244	0.0225537	7.11 [5.95;8.44]	7.94 [6.38;9.29]	9.69 [7.24;11.2]
PE_DvI	0.000789551	Cent - NCO, Cent - CO, NCO - CO	2.97e-05	0.00889118	0.0229444	0.86 [0.85;0.86]	0.86 [0.86;0.87]	0.87 [0.86;0.87]
Sulfatide (d18:1:/16:0(OH))	0.00754211	Cent - NCO, Cent - CO, NCO - CO	0.0359467	0.000692153	0.0326979	0.12 [0.09;0.14]	0.13 [0.10;0.17]	0.10 [0.08;0.12]
TG(48:3) [18:3]	0.00807314	Cent - NCO, Cent - CO, NCO - CO	0.000696107	0.0373316	0.0393452	0.04 [0.03;0.06]	0.03 [0.02;0.05]	0.03 [0.01;0.03]
TG(52:5) [20:5]	0.000112271	Cent - NCO, Cent - CO, NCO - CO	2.33e-06	0.00304632	0.0138467	0.03 [0.02;0.04]	0.02 [0.01;0.04]	0.01 [0.01;0.02]
TG(54:6) [22:6]	8.55e-05	Cent - NCO, Cent - CO, NCO - CO	1.84e-06	0.00629665	0.00563271	0.16 [0.11;0.22]	0.11 [0.08;0.19]	0.09 [0.06;0.11]
Total_AC	0.00348462	Cent - NCO, Cent - CO, NCO - CO	0.000228126	0.0292443	0.0243645	3.20 [2.41;3.76]	3.62 [2.79;4.31]	3.97 [3.48;4.92]
Total_Hex2Cer	0.00369191	Cent - NCO, Cent - CO, NCO - CO	0.000252102	0.0333504	0.0224242	5.74 [4.59;6.54]	6.11 [5.19;7.19]	6.75 [5.53;8.40]
Total_HexCer	0.000231568	Cent - NCO, Cent - CO, NCO - CO	6.5e-06	0.00258017	0.0288834	12.7 [10.8;14.9]	14.0 [11.2;16.3]	16.8 [13.9;21.1]
Biomarkers of centenarians
AcylCarnitine(14:0)	0.00646071	Cent - NCO, Cent - CO	0.00125188	0.00117905	0.433229	0.11 [0.09;0.14]	0.12 [0.09;0.14]	0.15 [0.11;0.19]
AcylCarnitine(14:1)	0.00264746	Cent - NCO, Cent - CO	0.000172544	0.00314457	0.132543	0.45 [0.31;0.58]	0.49 [0.32;0.65]	0.75 [0.46;0.90]
AcylCarnitine(16:0)	2.94e-06	Cent - NCO, Cent - CO	4.46e-08	6.62e-06	0.111872	0.15 [0.13;0.19]	0.17 [0.13;0.21]	0.24 [0.19;0.31]
AcylCarnitine(16:1)	3.14e-06	Cent - NCO, Cent - CO	5.02e-08	6.88e-06	0.114636	0.15 [0.12;0.19]	0.17 [0.13;0.21]	0.24 [0.19;0.31]
AcylCarnitine(17:0)	0.0028488	Cent - NCO, Cent - CO	0.00036021	0.000821651	0.333303	0.02 [0.02;0.03]	0.02 [0.02;0.03]	0.03 [0.02;0.04]
All_PC_ACL	0.0114141	Cent - NCO, Cent - CO	0.00815325	0.00119669	0.164046	17.8 [17.7;17.8]	17.8 [17.7;17.8]	17.7 [17.7;17.8]
All_PC_DBI	0.0429459	Cent - NCO, Cent - CO	0.0122926	0.00819001	0.467414	1.35 [1.32;1.40]	1.36 [1.32;1.39]	1.33 [1.29;1.36]
All_PC_SAT	0.00749783	Cent - NCO, Cent - CO	0.000632267	0.00862689	0.130148	0.04 [0.03;0.04]	0.04 [0.03;0.04]	0.04 [0.04;0.04]
All_PE_ACL	0.0279563	Cent - NCO, Cent - CO	0.00474733	0.00953597	0.308273	18.6 [18.6;18.7]	18.6 [18.5;18.7]	18.6 [18.5;18.6]
All_PE_DBI	0.0226935	Cent - NCO, Cent - CO	0.00252059	0.0202714	0.146835	1.98 [1.90;2.03]	1.97 [1.88;2.01]	1.92 [1.84;1.97]
All_PE_SAT	1.33e-05	Cent - NCO, Cent - CO	6.25e-07	4.19e-06	0.293214	0.03 [0.02;0.03]	0.03 [0.02;0.03]	0.04 [0.03;0.04]
CE(18:0)	0.00226851	Cent - NCO, Cent - CO	0.00184821	0.000162449	0.152161	83.6 [73.8;92.7]	86.1 [79.0;92.6]	75.3 [58.4;81.6]
CE(20:0)	0.00848119	Cent - NCO, Cent - CO	0.000714912	0.0278895	0.0539904	0.66 [0.57;0.77]	0.62 [0.49;0.73]	0.55 [0.43;0.66]
CE(22:4)	0.00022106	Cent - NCO, Cent - CO	0.000118461	1.38e-05	0.206561	1.93 [1.65;2.30]	1.87 [1.46;2.28]	2.47 [1.97;2.95]
CE(24:1)	2.33e-06	Cent - NCO, Cent - CO	3.12e-06	3.74e-08	0.115822	0.23 [0.19;0.27]	0.21 [0.19;0.25]	0.30 [0.26;0.36]
Cer(d16:1/22:0)	1.56e-05	Cent - NCO, Cent - CO	6.53e-07	6.66e-06	0.257811	0.26 [0.18;0.31]	0.23 [0.18;0.30]	0.16 [0.12;0.20]
Cer(d16:1/23:0)	0.000174089	Cent - NCO, Cent - CO	2.36e-05	2.71e-05	0.434518	0.15 [0.10;0.18]	0.13 [0.10;0.17]	0.09 [0.07;0.12]
Cer(d16:1/24:0)	2.15e-07	Cent - NCO, Cent - CO	1.97e-08	1.09e-08	0.47927	0.50 [0.36;0.64]	0.47 [0.38;0.63]	0.29 [0.20;0.36]
Cer(d17:1/16:0)	0.0156417	Cent - NCO, Cent - CO	0.00307252	0.00351658	0.397485	0.03 [0.02;0.03]	0.03 [0.02;0.03]	0.03 [0.03;0.04]
Cer(d17:1/24:0)	0.00186273	Cent - NCO, Cent - CO	0.00232833	0.000108364	0.110619	0.30 [0.25;0.38]	0.32 [0.25;0.40]	0.25 [0.18;0.28]
Cer(d17:1/24:1)	0.0070361	Cent - NCO, Cent - CO	0.00102071	0.00177189	0.464722	0.14 [0.10;0.18]	0.13 [0.11;0.17]	0.18 [0.14;0.21]
Cer(d18:1/16:0)	2.55e-05	Cent - NCO, Cent - CO	4.95e-07	6.93e-05	0.0908777	0.55 [0.49;0.62]	0.59 [0.49;0.66]	0.71 [0.59;0.80]
Cer(d18:1/18:0)	0.00186273	Cent - NCO, Cent - CO	0.00531471	9.47e-05	0.0585176	0.22 [0.16;0.27]	0.19 [0.17;0.24]	0.25 [0.20;0.34]
Cer(d18:1/24:1)	6.97e-07	Cent - NCO, Cent - CO	1.45e-08	4.09e-07	0.218192	2.86 [2.19;3.19]	2.76 [2.41;3.23]	3.92 [3.34;4.55]
Cer(d18:2/22:0)	0.00226851	Cent - NCO, Cent - CO	0.000414476	0.000384478	0.389375	0.43 [0.35;0.59]	0.46 [0.34;0.57]	0.36 [0.25;0.42]
Cer(d18:2/23:0)	0.0012548	Cent - NCO, Cent - CO	0.00099063	7.63e-05	0.152504	0.37 [0.26;0.50]	0.40 [0.31;0.47]	0.27 [0.19;0.35]
Cer(d18:2/24:0)	2.54e-06	Cent - NCO, Cent - CO	6.81e-06	3.49e-08	0.0804627	1.41 [1.10;1.75]	1.52 [1.17;1.86]	1.00 [0.64;1.29]
Cer(d19:1/20:0)	0.0129557	Cent - NCO, Cent - CO	0.0079672	0.00142273	0.180837	0.01 [0.00;0.01]	0.01 [0.00;0.01]	0.01 [0.01;0.01]
Cer(d19:1/24:1)	1.52e-06	Cent - NCO, Cent - CO	1.06e-07	1.57e-07	0.447749	0.14 [0.09;0.19]	0.14 [0.10;0.17]	0.24 [0.19;0.30]
Cer(d20:1/22:0)	0.00764688	Cent - NCO, Cent - CO	0.000706065	0.00702441	0.156709	0.03 [0.02;0.04]	0.02 [0.02;0.03]	0.02 [0.01;0.03]
Cer(d20:1/23:0)	0.00754211	Cent - NCO, Cent - CO	0.000876518	0.00351627	0.250784	0.02 [0.02;0.03]	0.02 [0.02;0.03]	0.02 [0.01;0.02]
Cer(d20:1/24:0)	0.00182738	Cent - NCO, Cent - CO	0.000216767	0.000481465	0.342772	0.07 [0.06;0.10]	0.07 [0.05;0.09]	0.05 [0.04;0.07]
Cer(m18:0/24:1)	0.00983134	Cent - NCO, Cent - CO	0.0029119	0.0014923	0.304715	0.05 [0.03;0.07]	0.05 [0.04;0.06]	0.07 [0.05;0.10]
Cer(m18:1/24:0)	0.0380139	Cent - NCO, Cent - CO	0.0198539	0.0057738	0.207606	0.19 [0.14;0.25]	0.20 [0.16;0.25]	0.16 [0.12;0.20]
Cer(m18:1/24:1)	0.000954512	Cent - NCO, Cent - CO	0.000662661	5.84e-05	0.166834	0.11 [0.09;0.13]	0.10 [0.08;0.13]	0.14 [0.10;0.19]
Cer_DBI	3.4e-09	Cent - NCO, Cent - CO	2.76e-10	2.84e-10	0.420363	0.65 [0.64;0.66]	0.65 [0.63;0.66]	0.68 [0.67;0.70]
DG(18:2/20:4)	0.0279439	Cent - NCO, Cent - CO	0.00533	0.00763249	0.356595	1.12 [0.71;1.88]	1.16 [0.73;1.57]	0.81 [0.55;1.09]
DG(16:0/22:6)	0.000629585	Cent - NCO, Cent - CO	2.27e-05	0.00232417	0.0606809	0.33 [0.22;0.49]	0.28 [0.20;0.39]	0.20 [0.14;0.25]
DG(18:1/20:5)	0.000621951	Cent - NCO, Cent - CO	0.000123805	6.95e-05	0.492988	0.40 [0.24;0.56]	0.38 [0.23;0.57]	0.20 [0.13;0.29]
DG(18:1/22:6)	0.00186273	Cent - NCO, Cent - CO	0.000294645	0.000352726	0.413849	1.42 [0.84;2.17]	1.26 [0.82;2.18]	0.79 [0.47;1.25]
DG(18:2/22:6)	4.15e-05	Cent - NCO, Cent - CO	1.81e-06	2.43e-05	0.224655	0.47 [0.29;0.81]	0.45 [0.29;0.63]	0.23 [0.18;0.36]
DG_DBI	0.0370066	Cent - NCO, Cent - CO	0.00683738	0.0117417	0.324319	1.36 [1.29;1.40]	1.34 [1.29;1.40]	1.31 [1.24;1.36]
DG_FlI	0.0233245	Cent - NCO, Cent - CO	0.0025475	0.0286222	0.113483	0.37 [0.36;0.37]	0.36 [0.36;0.37]	0.36 [0.36;0.37]
dhCer(22:0)	0.00162943	Cent - NCO, Cent - CO	0.000316093	0.000226607	0.475782	0.12 [0.09;0.14]	0.11 [0.09;0.15]	0.09 [0.07;0.11]
dhCer(24:0)	2.33e-06	Cent - NCO, Cent - CO	2.35e-07	2e-07	0.480573	0.19 [0.16;0.22]	0.18 [0.15;0.24]	0.14 [0.11;0.16]
dhCer_ACL	0.0146434	Cent - NCO, Cent - CO	0.024704	0.00139648	0.0796505	20.3 [20.2;20.3]	20.3 [20.2;20.3]	20.2 [20.1;20.3]
dhCer_DBI	1.4e-08	Cent - NCO, Cent - CO	9.15e-08	7e-11	0.0570111	0.11 [0.10;0.13]	0.10 [0.09;0.12]	0.14 [0.13;0.16]
dhCer_SAT	1.4e-08	Cent - NCO, Cent - CO	9.15e-08	7e-11	0.0570111	0.78 [0.75;0.81]	0.80 [0.76;0.82]	0.72 [0.68;0.74]
FA(14:0)	0.0274173	Cent - NCO, Cent - CO	0.00365182	0.0158059	0.208854	0.28 [0.22;0.38]	0.30 [0.23;0.41]	0.39 [0.29;0.50]
FA(16:1)	9.46e-05	Cent - NCO, Cent - CO	5.75e-06	3.44e-05	0.281383	1.65 [1.29;2.11]	1.67 [1.36;2.22]	2.75 [1.87;3.60]
FA(20:3)	0.00186273	Cent - NCO, Cent - CO	0.000115819	0.00202011	0.143405	0.59 [0.49;0.69]	0.57 [0.49;0.64]	0.49 [0.43;0.57]
FA(20:4)	0.0232763	Cent - NCO, Cent - CO	0.00349893	0.00858971	0.285937	2.00 [1.67;2.33]	1.85 [1.61;2.21]	1.66 [1.49;1.88]
FA(20:5)	0.0234208	Cent - NCO, Cent - CO	0.00433978	0.0055728	0.420182	0.16 [0.12;0.24]	0.18 [0.13;0.25]	0.12 [0.09;0.18]
GPL_ACL	0.00608222	Cent - NCO, Cent - CO	0.00252385	0.000679182	0.238442	17.8 [17.8;17.9]	17.8 [17.8;17.9]	17.8 [17.7;17.8]
GPL_DBI	0.0209243	Cent - NCO, Cent - CO	0.00459753	0.00411122	0.429547	1.39 [1.35;1.43]	1.39 [1.35;1.42]	1.37 [1.32;1.39]
GPL_SAT	0.00277985	Cent - NCO, Cent - CO	0.000180661	0.00340544	0.129006	0.03 [0.03;0.04]	0.04 [0.03;0.04]	0.04 [0.03;0.04]
Hex1Cer(d18:1/18:0)	0.00633768	Cent - NCO, Cent - CO	0.000663327	0.00307814	0.239152	0.17 [0.13;0.20]	0.18 [0.14;0.21]	0.22 [0.17;0.26]
Hex1Cer(d18:1/20:0)	0.000629585	Cent - NCO, Cent - CO	3.45e-05	0.000507141	0.177869	0.19 [0.17;0.23]	0.21 [0.16;0.25]	0.28 [0.20;0.35]
Hex1Cer(d18:1/24:1)	1.2e-10	Cent - NCO, Cent - CO	2.45e-13	2.3e-10	0.120769	2.67 [2.12;3.27]	2.75 [2.42;3.24]	4.94 [3.82;5.75]
Hex2Cer(d18:1/18:0)	0.00699897	Cent - NCO, Cent - CO	0.00103488	0.00194088	0.343615	0.14 [0.12;0.16]	0.15 [0.10;0.18]	0.17 [0.14;0.22]
Hex2Cer(d18:1/20:0)	0.0383496	Cent - NCO, Cent - CO	0.0059593	0.0189785	0.236602	0.04 [0.03;0.05]	0.04 [0.03;0.06]	0.05 [0.04;0.06]
Hex3Cer(d18:1/16:0)	2.73e-05	Cent - NCO, Cent - CO	8.97e-07	2.25e-05	0.185367	1.26 [1.03;1.50]	1.33 [1.08;1.56]	1.64 [1.39;1.94]
Hex3Cer(d18:1/20:0)	0.00141632	Cent - NCO, Cent - CO	7.64e-05	0.00186312	0.124978	0.06 [0.05;0.08]	0.07 [0.05;0.09]	0.09 [0.07;0.11]
Hex3Cer(d18:1/24:1)	2.34e-07	Cent - NCO, Cent - CO	1.08e-09	1.78e-06	0.0534476	0.39 [0.29;0.47]	0.41 [0.34;0.53]	0.61 [0.51;0.72]
Hex3Cer_DBI	0.000434166	Cent - NCO, Cent - CO	1.5e-05	0.00127267	0.0746927	0.58 [0.58;0.60]	0.59 [0.58;0.60]	0.60 [0.59;0.61]
HexCer_DBI	8.22e-10	Cent - NCO, Cent - CO	3.78e-11	1.43e-10	0.393456	0.64 [0.63;0.65]	0.64 [0.63;0.65]	0.67 [0.66;0.68]
HexCer_FlI	9.52e-06	Cent - NCO, Cent - CO	2.95e-07	6.13e-06	0.211178	0.22 [0.21;0.22]	0.21 [0.21;0.22]	0.22 [0.22;0.22]
LPC(18:2)	0.00396956	Cent - NCO, Cent - CO	0.0114975	0.000250283	0.0546514	22.5 [17.9;26.5]	23.5 [19.7;30.2]	16.9 [13.8;23.9]
LPC(20:5)	0.00182738	Cent - NCO, Cent - CO	0.000302101	0.000304492	0.400232	0.30 [0.17;0.40]	0.27 [0.19;0.43]	0.16 [0.11;0.23]
LPC(22:1)	0.0274006	Cent - NCO, Cent - CO	0.00320032	0.0297507	0.125353	0.01 [0.01;0.01]	0.01 [0.01;0.01]	0.01 [0.01;0.02]
LPC(24:0)	0.0215829	Cent - NCO, Cent - CO	0.0456349	0.00230141	0.0618098	0.04 [0.03;0.05]	0.04 [0.04;0.06]	0.04 [0.03;0.04]
LPC(O)_DBI	0.00103189	Cent - NCO, Cent - CO	0.000155328	0.000170053	0.429092	0.26 [0.24;0.28]	0.26 [0.25;0.28]	0.29 [0.27;0.32]
LPC(O)_SAT	0.00103189	Cent - NCO, Cent - CO	0.000155328	0.000170053	0.429092	0.74 [0.72;0.76]	0.74 [0.72;0.75]	0.71 [0.68;0.73]
LPC(O-24:0)	0.0154169	Cent - NCO, Cent - CO	0.00286157	0.0036528	0.38262	0.08 [0.07;0.10]	0.08 [0.07;0.10]	0.10 [0.08;0.13]
LPC(P-20:0)	0.0190821	Cent - NCO, Cent - CO	0.00200011	0.0480767	0.0606534	0.05 [0.04;0.05]	0.05 [0.04;0.06]	0.06 [0.05;0.07]
LPC_ACL	0.0106709	Cent - NCO, Cent - CO	0.00965774	0.00102559	0.136348	17.7 [17.7;17.8]	17.8 [17.7;17.8]	17.7 [17.7;17.8]
LPC_DvI	0.0270945	Cent - NCO, Cent - CO	0.00887867	0.00449828	0.287524	0.80 [0.79;0.81]	0.80 [0.79;0.80]	0.81 [0.80;0.81]
LPE(17:0)	0.00396956	Cent - NCO, Cent - CO	0.000433603	0.0015902	0.274093	0.04 [0.03;0.04]	0.04 [0.03;0.05]	0.05 [0.04;0.07]
LPE_ACL	0.0279563	Cent - NCO, Cent - CO	0.00392266	0.0148786	0.224035	18.2 [18.2;18.3]	18.2 [18.2;18.3]	18.2 [18.1;18.2]
LPI(18:1)	0.0156417	Cent - NCO, Cent - CO	0.00705955	0.0020578	0.229403	0.38 [0.28;0.47]	0.38 [0.33;0.51]	0.31 [0.26;0.36]
LPI(18:2)	0.000593671	Cent - NCO, Cent - CO	9.04e-05	8.84e-05	0.445288	0.48 [0.41;0.58]	0.47 [0.37;0.63]	0.36 [0.28;0.44]
LPI_DBI	0.000149935	Cent - NCO, Cent - CO	1.57e-05	2.74e-05	0.464363	1.03 [0.96;1.11]	1.02 [0.96;1.11]	0.89 [0.81;1.00]
LPI_FlI	0.000149935	Cent - NCO, Cent - CO	1.57e-05	2.74e-05	0.464363	0.34 [0.33;0.34]	0.33 [0.33;0.34]	0.32 [0.32;0.33]
LPI_SAT	5.27e-05	Cent - NCO, Cent - CO	2.45e-05	2.8e-06	0.219996	0.34 [0.28;0.38]	0.33 [0.29;0.37]	0.40 [0.35;0.46]
MEM_ACL	0.000158264	Cent - NCO, Cent - CO	3.07e-05	1.63e-05	0.484386	18.3 [18.3;18.4]	18.3 [18.3;18.4]	18.3 [18.2;18.3]
PC(31:0)	0.000646787	Cent - NCO, Cent - CO	0.00013224	7.36e-05	0.492048	0.57 [0.47;0.68]	0.59 [0.42;0.69]	0.81 [0.58;1.00]
PC(32:0)	0.000332153	Cent - NCO, Cent - CO	3.28e-05	8.57e-05	0.345024	9.57 [8.09;10.6]	9.70 [8.35;10.7]	11.3 [9.70;13.3]
PC(32:2)	0.0201885	Cent - NCO, Cent - CO	0.00444723	0.00391113	0.43234	2.10 [1.39;2.32]	1.97 [1.36;2.60]	1.42 [1.09;1.80]
PC(33:0)	0.00364826	Cent - NCO, Cent - CO	0.000258904	0.00374914	0.143688	0.46 [0.39;0.60]	0.50 [0.41;0.61]	0.66 [0.51;0.79]
PC(33:1)	0.0145402	Cent - NCO, Cent - CO	0.00279077	0.00316282	0.400008	1.51 [1.22;1.88]	1.48 [1.23;1.95]	1.93 [1.38;2.92]
PC(34:4)	0.00144796	Cent - NCO, Cent - CO	0.000200449	0.000282458	0.439957	0.67 [0.49;0.89]	0.71 [0.48;0.96]	0.46 [0.33;0.68]
PC(34:5)	4.37e-05	Cent - NCO, Cent - CO	8.01e-06	4.17e-06	0.480829	0.05 [0.03;0.06]	0.05 [0.03;0.07]	0.03 [0.02;0.04]
PC(35:1)	0.00396956	Cent - NCO, Cent - CO	0.000253508	0.010367	0.0701607	2.02 [1.62;2.40]	2.14 [1.79;2.62]	2.77 [2.11;3.25]
PC(36:0)	9.48e-05	Cent - NCO, Cent - CO	0.000148068	2.86e-06	0.102506	0.69 [0.57;0.81]	0.74 [0.58;0.86]	0.49 [0.38;0.66]
PC(36:5)	0.00302551	Cent - NCO, Cent - CO	0.000409645	0.000694832	0.461755	11.4 [7.80;16.5]	12.3 [7.74;16.2]	7.13 [5.28;9.61]
PC(36:6)	0.000237599	Cent - NCO, Cent - CO	4.12e-05	3.34e-05	0.384224	0.29 [0.21;0.39]	0.31 [0.23;0.40]	0.19 [0.12;0.28]
PC(38:4)	0.047299	Cent - NCO, Cent - CO	0.0190442	0.0085214	0.257846	91.3 [75.6;113]	97.6 [72.7;121]	73.7 [58.8;105]
PC(38:6)	0.0392046	Cent - NCO, Cent - CO	0.00954372	0.00887112	0.367718	60.4 [46.8;72.9]	61.8 [45.8;78.7]	44.6 [36.2;62.2]
PC(44:12)	0.00565115	Cent - NCO, Cent - CO	0.00243819	0.000614947	0.232759	0.01 [0.00;0.01]	0.01 [0.00;0.01]	0.00 [0.00;0.01]
PC(O)_FlI	0.0246667	Cent - NCO, Cent - CO	0.00279028	0.0276146	0.123025	0.41 [0.41;0.41]	0.41 [0.41;0.41]	0.41 [0.41;0.41]
PC(O-32:0)	0.000720399	Cent - NCO, Cent - CO	8.22e-05	0.0001644	0.36513	1.43 [1.25;1.74]	1.46 [1.26;1.76]	1.83 [1.52;2.02]
PC(O-35:4)	2.73e-05	Cent - NCO, Cent - CO	7.61e-05	5.52e-07	0.0730791	0.11 [0.07;0.15]	0.13 [0.09;0.16]	0.07 [0.05;0.09]
PC(O-36:1)	0.000426659	Cent - NCO, Cent - CO	0.000342578	2.18e-05	0.15429	0.90 [0.70;1.12]	0.97 [0.75;1.13]	0.68 [0.56;0.87]
PC(P)_FlI	0.00045432	Cent - NCO, Cent - CO	1.89e-05	0.000691962	0.1193	0.38 [0.37;0.38]	0.37 [0.37;0.38]	0.37 [0.37;0.37]
PC(P)_SAT	6.08e-10	Cent - NCO, Cent - CO	5.18e-12	6.64e-10	0.18877	0.10 [0.10;0.11]	0.11 [0.10;0.12]	0.14 [0.13;0.14]
PC(P-30:0)	0.00137681	Cent - NCO, Cent - CO	0.000349257	0.000158765	0.313261	0.08 [0.07;0.10]	0.08 [0.06;0.09]	0.09 [0.08;0.13]
PC(P-32:1)/PC(O-32:2)	0.0143607	Cent - NCO, Cent - CO	0.00159884	0.00877687	0.200805	0.49 [0.38;0.58]	0.50 [0.40;0.62]	0.58 [0.48;0.79]
PC(P-36:5)	0.00091225	Cent - NCO, Cent - CO	0.000134422	0.000146245	0.411422	0.35 [0.21;0.52]	0.36 [0.24;0.51]	0.19 [0.12;0.27]
PC(P-38:6)	0.010057	Cent - NCO, Cent - CO	0.00553389	0.00113067	0.199662	1.55 [1.18;1.91]	1.66 [1.32;2.02]	1.20 [0.87;1.61]
PC_ACL	0.00278555	Cent - NCO, Cent - CO	0.002222	0.000209273	0.154012	17.7 [17.7;17.8]	17.7 [17.7;17.8]	17.7 [17.6;17.7]
PC_DBI	0.0269244	Cent - NCO, Cent - CO	0.00472401	0.00684331	0.437399	1.31 [1.28;1.36]	1.32 [1.28;1.36]	1.29 [1.26;1.31]
PC_SAT	4.63e-07	Cent - NCO, Cent - CO	4.61e-08	3.17e-08	0.497853	0.01 [0.01;0.01]	0.01 [0.01;0.01]	0.01 [0.01;0.01]
PE(36:0)	0.00622706	Cent - NCO, Cent - CO	0.00495841	0.000536142	0.150256	0.14 [0.10;0.18]	0.16 [0.10;0.21]	0.10 [0.08;0.13]
PE(36:1)	0.022792	Cent - NCO, Cent - CO	0.01426	0.00276429	0.17583	1.41 [0.98;1.85]	1.60 [1.07;2.16]	1.09 [0.81;1.41]
PE(37:4)	0.00699897	Cent - NCO, Cent - CO	0.000590999	0.00728881	0.140595	0.23 [0.16;0.34]	0.25 [0.19;0.33]	0.34 [0.25;0.42]
PE(O)_ACL	0.00699897	Cent - NCO, Cent - CO	0.000629884	0.00550971	0.171877	18.7 [18.6;18.7]	18.7 [18.6;18.8]	18.8 [18.7;18.8]
PE(O)_DvI	2.91e-05	Cent - NCO, Cent - CO	9.15e-06	1.89e-06	0.271288	0.82 [0.80;0.84]	0.82 [0.80;0.84]	0.85 [0.83;0.85]
PE(O)_FlI	1.64e-05	Cent - NCO, Cent - CO	4.18e-07	1.95e-05	0.152519	0.42 [0.42;0.42]	0.42 [0.42;0.42]	0.42 [0.41;0.42]
PE(O-34:2)	0.00832232	Cent - NCO, Cent - CO	0.00267436	0.00120646	0.291328	0.10 [0.08;0.12]	0.10 [0.08;0.14]	0.08 [0.06;0.11]
PE(O-36:3)(a\b)	0.00430357	Cent - NCO, Cent - CO	0.000574606	0.00110297	0.477531	0.41 [0.31;0.48]	0.40 [0.30;0.51]	0.32 [0.20;0.40]
PE(O-36:4)	0.000178111	Cent - NCO, Cent - CO	5.3e-05	1.49e-05	0.283874	1.04 [0.67;1.40]	1.12 [0.80;1.41]	0.51 [0.35;0.82]
PE(O-36:5)	0.000163202	Cent - NCO, Cent - CO	1.18e-05	5.87e-05	0.29091	0.63 [0.47;0.89]	0.61 [0.52;0.69]	0.42 [0.31;0.61]
PE(O-38:4)(a\b)	0.00678296	Cent - NCO, Cent - CO	0.000565488	0.00639096	0.149545	0.23 [0.16;0.34]	0.25 [0.20;0.34]	0.34 [0.25;0.42]
PE(O-40:6)	1.7e-05	Cent - NCO, Cent - CO	4.68e-06	1.13e-06	0.287757	0.53 [0.38;0.67]	0.54 [0.44;0.67]	0.34 [0.26;0.45]
PE(O-40:7)	0.00106057	Cent - NCO, Cent - CO	0.000818664	6.41e-05	0.156222	0.44 [0.34;0.53]	0.48 [0.36;0.56]	0.30 [0.22;0.43]
PE(P-16:0/18:2)	0.000944121	Cent - NCO, Cent - CO	9.33e-05	0.000265246	0.324671	2.28 [1.66;3.00]	2.15 [1.67;2.88]	1.50 [0.96;2.16]
PE(P-16:0/20:3)	0.00138809	Cent - NCO, Cent - CO	7.49e-05	0.00177192	0.127515	0.42 [0.31;0.60]	0.39 [0.29;0.49]	0.27 [0.18;0.42]
PE(P-16:0/20:4)	8.55e-05	Cent - NCO, Cent - CO	4.15e-06	4.26e-05	0.237334	6.00 [4.33;7.88]	5.70 [4.66;6.60]	3.79 [2.71;5.45]
PE(P-16:0/20:5)	0.000184973	Cent - NCO, Cent - CO	1.89e-05	4.25e-05	0.365788	0.36 [0.19;0.64]	0.37 [0.19;0.62]	0.16 [0.08;0.27]
PE(P-16:0/22:5)(a\b)	2.83e-05	Cent - NCO, Cent - CO	2.21e-06	6.62e-06	0.354773	1.06 [0.74;1.22]	0.99 [0.82;1.11]	0.66 [0.46;0.87]
PE(P-16:0/22:6)	1.53e-05	Cent - NCO, Cent - CO	9.27e-07	3.59e-06	0.337822	5.00 [3.89;6.41]	4.82 [3.84;5.90]	3.38 [2.39;4.43]
PE(P-17:0/20:4)(a\b)	0.00143428	Cent - NCO, Cent - CO	0.000335912	0.000180325	0.330637	0.62 [0.40;0.81]	0.58 [0.47;0.84]	0.43 [0.34;0.54]
PE(P-17:0/22:6)(a\b)	0.00190383	Cent - NCO, Cent - CO	0.000338735	0.000319121	0.39205	0.35 [0.24;0.44]	0.34 [0.27;0.48]	0.24 [0.15;0.34]
PE(P-18:0/18:1)	0.00422631	Cent - NCO, Cent - CO	0.000686998	0.000878278	0.425944	1.23 [0.97;1.58]	1.25 [1.03;1.50]	0.98 [0.71;1.29]
PE(P-18:0/18:2)	0.00312431	Cent - NCO, Cent - CO	0.00069665	0.0004383	0.489033	3.13 [2.35;4.14]	3.12 [2.22;4.29]	2.34 [1.47;3.04]
PE(P-18:0/20:3)	0.00394031	Cent - NCO, Cent - CO	0.000450785	0.0013401	0.298262	0.71 [0.54;0.99]	0.66 [0.54;0.90]	0.52 [0.37;0.67]
PE(P-18:0/20:4)	0.000146149	Cent - NCO, Cent - CO	2.45e-05	1.58e-05	0.495839	8.88 [6.43;12.2]	8.80 [7.26;10.7]	5.76 [4.35;8.46]
PE(P-18:0/20:5)	0.000142878	Cent - NCO, Cent - CO	1.43e-05	2.53e-05	0.465612	0.73 [0.40;1.35]	0.73 [0.49;1.25]	0.32 [0.20;0.64]
PE(P-18:0/22:5)(a\b)	1.7e-05	Cent - NCO, Cent - CO	3.83e-06	1.28e-06	0.314742	0.48 [0.36;0.59]	0.47 [0.40;0.60]	0.30 [0.23;0.43]
PE(P-18:0/22:6)	0.000468697	Cent - NCO, Cent - CO	5.54e-05	9.03e-05	0.457216	4.14 [3.24;4.96]	4.12 [3.22;5.09]	2.93 [1.69;3.89]
PE(P-18:1/18:1)	0.010057	Cent - NCO, Cent - CO	0.00276083	0.00160793	0.320304	0.66 [0.54;0.79]	0.65 [0.52;0.86]	0.52 [0.37;0.70]
PE(P-18:1/18:2)	0.00106057	Cent - NCO, Cent - CO	0.000221755	0.000124635	0.494226	1.53 [1.17;2.11]	1.53 [1.21;2.13]	1.06 [0.74;1.51]
PE(P-18:1/20:3)	0.00429678	Cent - NCO, Cent - CO	0.000392384	0.00264363	0.208406	0.24 [0.17;0.31]	0.20 [0.16;0.29]	0.14 [0.12;0.20]
PE(P-18:1/20:4)	2.77e-05	Cent - NCO, Cent - CO	3.99e-06	3.03e-06	0.483709	5.72 [4.13;7.38]	5.81 [4.62;6.92]	3.40 [2.50;4.57]
PE(P-18:1/20:5)	0.000204184	Cent - NCO, Cent - CO	2.22e-05	4.03e-05	0.468305	0.37 [0.18;0.56]	0.35 [0.22;0.56]	0.14 [0.09;0.27]
PE(P-18:1/22:5)(a\b)	0.000507569	Cent - NCO, Cent - CO	0.000242635	3.5e-05	0.214911	0.34 [0.28;0.45]	0.37 [0.30;0.43]	0.26 [0.19;0.35]
PE(P-18:1/22:6)(a\b)	0.00137681	Cent - NCO, Cent - CO	0.000272382	0.000178517	0.487092	2.72 [1.94;3.28]	2.68 [2.12;3.19]	1.80 [1.15;2.64]
PE(P-19:0/20:4)(a\b)	0.0429459	Cent - NCO, Cent - CO	0.0250362	0.00672445	0.19364	0.08 [0.06;0.14]	0.09 [0.08;0.13]	0.08 [0.05;0.11]
PE(P-20:1/20:4)	0.00749783	Cent - NCO, Cent - CO	0.00131271	0.00170759	0.389281	0.33 [0.25;0.41]	0.31 [0.24;0.41]	0.23 [0.16;0.31]
PE_SAT	5.22e-06	Cent - NCO, Cent - CO	4.94e-06	1.3e-07	0.147155	0.00 [0.00;0.00]	0.00 [0.00;0.00]	0.00 [0.00;0.00]
PG(36:1)	0.0016715	Cent - NCO, Cent - CO	0.000212547	0.000355255	0.459986	0.13 [0.08;0.17]	0.12 [0.08;0.19]	0.08 [0.07;0.10]
PG_ACL	1.52e-06	Cent - NCO, Cent - CO	1.65e-07	1.27e-07	0.393287	17.5 [17.5;17.5]	17.5 [17.4;17.5]	17.4 [17.3;17.4]
PG_DvI	0.00137681	Cent - NCO, Cent - CO	8.49e-05	0.00108292	0.175225	0.56 [0.54;0.58]	0.56 [0.53;0.58]	0.53 [0.51;0.55]
PG_FlI	1.52e-06	Cent - NCO, Cent - CO	1.65e-07	1.27e-07	0.393287	0.31 [0.31;0.31]	0.31 [0.31;0.31]	0.32 [0.32;0.32]
SM(33:1)	0.0403111	Cent - NCO, Cent - CO	0.00618899	0.021844	0.221302	3.23 [2.66;4.05]	3.44 [2.79;4.21]	3.84 [3.43;4.91]
SM(37:2)	0.0429459	Cent - NCO, Cent - CO	0.00901113	0.0113569	0.413568	3.41 [2.77;4.10]	3.53 [2.50;4.42]	2.81 [2.01;3.37]
SM(38:3)	0.0019976	Cent - NCO, Cent - CO	0.000272139	0.00046568	0.371265	0.49 [0.35;0.66]	0.52 [0.36;0.63]	0.33 [0.25;0.49]
SM(40:1)	0.00155244	Cent - NCO, Cent - CO	0.00204395	8.57e-05	0.107099	209 [164;262]	221 [192;263]	177 [129;205]
SM(41:0)	0.000151464	Cent - NCO, Cent - CO	0.000206687	5.47e-06	0.113048	1.67 [1.30;1.88]	1.68 [1.39;2.10]	1.21 [1.03;1.54]
SM(41:1)	9.93e-05	Cent - NCO, Cent - CO	0.000180331	2.88e-06	0.0927633	14.0 [10.9;16.4]	14.4 [11.9;18.3]	10.6 [8.33;13.0]
SM(42:1)	3.82e-06	Cent - NCO, Cent - CO	2.89e-06	1.06e-07	0.168052	22.6 [18.5;27.5]	24.0 [18.9;29.1]	14.7 [13.1;20.2]
SM(42:2)	0.0232763	Cent - NCO, Cent - CO	0.00250913	0.0411021	0.0819223	71.4 [57.0;87.1]	77.4 [69.5;88.5]	95.8 [69.7;115]
SM(43:2)	0.00396956	Cent - NCO, Cent - CO	0.000444451	0.00150404	0.283106	2.09 [1.68;2.83]	2.32 [1.69;2.72]	2.85 [2.18;3.75]
SM(44:3)	0.000710707	Cent - NCO, Cent - CO	2.74e-05	0.00196708	0.0748889	0.34 [0.28;0.42]	0.38 [0.31;0.44]	0.44 [0.38;0.56]
SM_ACL	1.52e-06	Cent - NCO, Cent - CO	4.87e-08	4.6e-07	0.286805	19.4 [19.4;19.5]	19.4 [19.3;19.5]	19.3 [19.3;19.3]
SM_FlI	3.66e-07	Cent - NCO, Cent - CO	1.23e-07	8.29e-09	0.222682	0.26 [0.26;0.26]	0.26 [0.26;0.26]	0.27 [0.26;0.27]
Sulfatide (d18:1:/24:0)	0.0107012	Cent - NCO, Cent - CO	0.00586651	0.00121393	0.199743	0.03 [0.02;0.04]	0.03 [0.02;0.04]	0.02 [0.02;0.03]
Sulfatide (d18:1:/24:0(OH))	7.68e-08	Cent - NCO, Cent - CO	4.06e-07	3.69e-10	0.053808	0.05 [0.04;0.07]	0.06 [0.04;0.08]	0.03 [0.02;0.04]
Sulfatide (d18:1:/24:1)	0.0311761	Cent - NCO, Cent - CO	0.00499639	0.00936136	0.476074	0.08 [0.06;0.09]	0.08 [0.06;0.09]	0.09 [0.07;0.12]
Sulfatide_ACL	0.0023686	Cent - NCO, Cent - CO	0.00303631	0.000149798	0.10972	19.1 [18.9;19.3]	19.0 [18.8;19.3]	19.3 [19.1;19.6]
Sulfatide_DBI	4.15e-05	Cent - NCO, Cent - CO	2.94e-05	1.66e-06	0.172712	0.68 [0.66;0.72]	0.68 [0.64;0.71]	0.73 [0.69;0.77]
Sulfatide_DvI	0.00205172	Cent - NCO, Cent - CO	0.000132333	0.00215839	0.146457	0.60 [0.59;0.62]	0.60 [0.58;0.61]	0.58 [0.55;0.59]
Sulfatide_FlI	0.0110181	Cent - NCO, Cent - CO	0.0193247	0.000972006	0.0789128	0.26 [0.25;0.27]	0.26 [0.26;0.27]	0.26 [0.25;0.27]
TG(48:1) [18:1]	0.0278659	Cent - NCO, Cent - CO	0.00337311	0.0254974	0.145331	1.87 [1.32;2.39]	1.72 [0.97;2.31]	1.31 [0.92;1.84]
TG(48:1)	0.01894	Cent - NCO, Cent - CO	0.00197019	0.0471344	0.0612936	10.8 [7.05;15.9]	8.71 [5.27;12.8]	7.07 [5.47;10.1]
TG(48:2) [18:2]	0.00678557	Cent - NCO, Cent - CO	0.000525317	0.00978303	0.108536	0.63 [0.44;0.92]	0.54 [0.34;0.91]	0.39 [0.27;0.56]
TG(50:3) [14:0]	0.0272371	Cent - NCO, Cent - CO	0.00700577	0.00478277	0.467189	1.50 [1.09;1.85]	1.46 [1.06;1.94]	1.11 [0.83;1.51]
TG(50:4) [14:0]	0.0183944	Cent - NCO, Cent - CO	0.00315256	0.0050302	0.349143	0.30 [0.21;0.40]	0.27 [0.18;0.43]	0.20 [0.13;0.28]
TG(52:1) [18:0]	0.0202683	Cent - NCO, Cent - CO	0.00289712	0.00792129	0.275117	4.58 [3.97;5.89]	4.63 [3.59;5.67]	3.88 [3.15;4.51]
TG(52:1)	0.0391477	Cent - NCO, Cent - CO	0.00724782	0.0131296	0.314902	36.9 [31.3;44.0]	36.9 [29.1;43.3]	32.5 [28.4;38.1]
TG(52:2) [18:2]	0.00416682	Cent - NCO, Cent - CO	0.000273471	0.00891672	0.0822972	2.36 [2.10;2.63]	2.27 [1.94;2.56]	1.95 [1.70;2.31]
TG(52:4) [18:3]	0.028388	Cent - NCO, Cent - CO	0.00642558	0.00624991	0.413277	1.83 [1.55;2.18]	1.76 [1.43;2.24]	1.40 [1.13;1.83]
TG(52:5) [18:3]	0.0424613	Cent - NCO, Cent - CO	0.00770956	0.0159759	0.29293	0.70 [0.57;0.97]	0.69 [0.50;0.91]	0.59 [0.42;0.76]
TG(52:5)	0.0495189	Cent - NCO, Cent - CO	0.0128314	0.0108288	0.428182	10.1 [8.60;15.3]	10.6 [7.59;15.6]	8.77 [6.18;11.0]
TG(54:0) [18:0]	0.00249668	Cent - NCO, Cent - CO	0.000506802	0.000394458	0.368232	0.18 [0.16;0.25]	0.21 [0.14;0.28]	0.13 [0.12;0.19]
TG(54:0)	0.00137681	Cent - NCO, Cent - CO	0.000353314	0.00015455	0.309289	0.84 [0.65;1.08]	0.94 [0.62;1.30]	0.62 [0.52;0.85]
TG(54:1) [18:1]	0.00230118	Cent - NCO, Cent - CO	0.000494587	0.000346236	0.356471	0.35 [0.25;0.45]	0.39 [0.24;0.50]	0.24 [0.18;0.36]
TG(54:1)	0.00416682	Cent - NCO, Cent - CO	0.00100006	0.000631768	0.339641	2.28 [1.70;3.41]	2.69 [1.64;3.76]	1.60 [1.28;2.42]
TG(54:6) [20:5]	0.000231568	Cent - NCO, Cent - CO	1e-05	0.00028594	0.145372	0.19 [0.14;0.28]	0.16 [0.11;0.28]	0.11 [0.08;0.16]
TG(54:6)	0.0246667	Cent - NCO, Cent - CO	0.00403899	0.0081427	0.310997	15.4 [12.0;20.4]	14.4 [11.7;19.9]	11.4 [8.30;16.0]
TG(54:7) [20:5]	1.61e-05	Cent - NCO, Cent - CO	3.44e-07	2.67e-05	0.124679	0.11 [0.07;0.15]	0.09 [0.06;0.14]	0.05 [0.04;0.08]
TG(54:7) [22:6]	0.00574868	Cent - NCO, Cent - CO	0.000421651	0.0087142	0.105183	0.14 [0.09;0.20]	0.12 [0.08;0.22]	0.08 [0.06;0.12]
TG(54:7)	0.00678557	Cent - NCO, Cent - CO	0.00111704	0.00156002	0.381581	3.20 [2.44;4.32]	3.04 [2.37;4.12]	2.40 [1.54;3.01]
TG(56:6)	0.0159457	Cent - NCO, Cent - CO	0.00825242	0.00199106	0.207643	14.5 [12.0;17.3]	15.1 [12.6;17.1]	12.5 [11.1;14.6]
TG(56:7) [20:5]	0.000810135	Cent - NCO, Cent - CO	0.000179236	9.5e-05	0.333803	0.11 [0.08;0.14]	0.11 [0.07;0.16]	0.07 [0.05;0.10]
TG(56:7) [22:6]	0.00278555	Cent - NCO, Cent - CO	0.00017814	0.00390502	0.117687	1.33 [0.92;1.89]	1.12 [0.84;1.64]	0.83 [0.62;1.21]
TG(56:7)	0.00045432	Cent - NCO, Cent - CO	4.75e-05	0.000109443	0.35483	13.7 [10.5;17.5]	13.9 [10.9;16.3]	9.96 [8.17;12.5]
TG(56:8) [20:4]	0.0146434	Cent - NCO, Cent - CO	0.00193093	0.00619423	0.262551	0.22 [0.14;0.33]	0.20 [0.14;0.26]	0.12 [0.10;0.24]
TG(56:8) [20:5]	5.27e-05	Cent - NCO, Cent - CO	6.73e-06	7.41e-06	0.418682	0.08 [0.06;0.12]	0.08 [0.06;0.11]	0.05 [0.03;0.06]
TG(56:8) [22:6]	0.000184973	Cent - NCO, Cent - CO	5.47e-06	0.000647093	0.0717788	0.71 [0.46;1.11]	0.61 [0.45;0.86]	0.44 [0.33;0.57]
TG(56:8)	9.46e-05	Cent - NCO, Cent - CO	3.98e-06	6.58e-05	0.198562	6.23 [4.59;8.55]	5.87 [4.56;7.48]	4.21 [3.06;5.39]
TG(56:9) [22:6]	0.00024797	Cent - NCO, Cent - CO	1.77e-05	0.00011353	0.261712	0.07 [0.04;0.11]	0.06 [0.05;0.08]	0.04 [0.03;0.05]
TG(56:9)	0.00479291	Cent - NCO, Cent - CO	0.000336075	0.00823756	0.0973484	1.23 [0.88;1.75]	1.08 [0.88;1.35]	0.84 [0.60;1.24]
TG(58:10) [22:6]	0.00205172	Cent - NCO, Cent - CO	0.000130997	0.00232424	0.139795	0.06 [0.04;0.10]	0.06 [0.05;0.07]	0.04 [0.03;0.06]
TG(58:8) [22:6]	0.0315741	Cent - NCO, Cent - CO	0.00548633	0.00883011	0.452806	0.35 [0.24;0.52]	0.35 [0.25;0.44]	0.27 [0.21;0.34]
TG(58:8)	0.00707971	Cent - NCO, Cent - CO	0.00105067	0.0017594	0.459945	3.69 [2.87;5.05]	3.62 [3.09;4.75]	2.96 [2.42;3.65]
TG(58:9) [22:6]	0.00764688	Cent - NCO, Cent - CO	0.00116614	0.00194601	0.459444	0.18 [0.13;0.31]	0.19 [0.15;0.26]	0.14 [0.10;0.19]
TG(58:9)	0.000149935	Cent - NCO, Cent - CO	1.23e-05	4.21e-05	0.326628	1.17 [0.87;1.84]	1.17 [0.85;1.51]	0.77 [0.57;0.99]
TG_DvI	0.0146434	Cent - NCO, Cent - CO	0.00160299	0.00990867	0.187201	0.91 [0.90;0.92]	0.91 [0.90;0.92]	0.90 [0.90;0.91]
Total_Hex3Cer	1.68e-05	Cent - NCO, Cent - CO	2.87e-07	6.01e-05	0.078731	2.17 [1.74;2.60]	2.33 [1.94;2.98]	2.95 [2.63;3.36]
Total_LPI	0.0169954	Cent - NCO, Cent - CO	0.00271594	0.00442436	0.45552	1.28 [1.12;1.56]	1.27 [1.13;1.65]	1.13 [0.98;1.32]
Total_PE(O)	0.00020756	Cent - NCO, Cent - CO	3.82e-05	2.6e-05	0.36699	3.70 [2.82;4.70]	3.73 [3.17;4.35]	2.43 [2.10;3.54]
Total_PE(P)	4.32e-05	Cent - NCO, Cent - CO	5.94e-06	5.42e-06	0.464527	52.3 [41.5;65.9]	51.0 [42.9;60.6]	36.0 [23.7;48.4]
Total_TG	0.0467099	Cent - NCO, Cent - CO	0.0104158	0.0118094	0.396381	796 [740;906]	825 [708;957]	720 [653;843]
Ubiquinone	0.00205172	Cent - NCO, Cent - CO	0.000261161	0.000547962	0.347305	8.47 [6.81;10.6]	8.25 [7.26;9.58]	6.77 [5.75;7.86]
Others
All_PE_FlI	0.042095	Cent - NCO	0.00621949	0.0918802	0.0651437	0.39 [0.39;0.39]	0.39 [0.38;0.39]	0.39 [0.38;0.39]
Cer(d18:1/23:0)	0.0373145	Cent - CO	0.0773772	0.00507296	0.0611221	2.08 [1.61;2.56]	2.21 [1.80;2.51]	1.88 [1.50;2.18]
Cer(d20:1/24:1)	0.0361619	Cent - CO	0.0849646	0.00563062	0.0532564	0.04 [0.03;0.05]	0.03 [0.03;0.04]	0.04 [0.03;0.06]
FA(17:1)	0.0235796	Cent - NCO	0.00290038	0.0545817	0.0646222	0.29 [0.23;0.39]	0.35 [0.26;0.44]	0.36 [0.31;0.46]
LPE_DBI	0.0420264	Cent - NCO	0.00590386	0.0724425	0.0815682	1.60 [1.53;1.71]	1.57 [1.52;1.65]	1.54 [1.45;1.64]
LPE_SAT	0.0443615	Cent - CO	0.0564086	0.00633076	0.098403	0.39 [0.36;0.42]	0.38 [0.34;0.41]	0.41 [0.37;0.44]
PC(31:1)	0.0345331	Cent - NCO	0.00447942	0.0623356	0.0791779	1.20 [0.99;1.51]	1.39 [1.08;1.60]	1.54 [1.22;1.78]
PC(P-34:1)/PC(O-34:2)	0.0374287	Cent - CO	0.0664327	0.00501142	0.0714691	8.09 [7.13;11.4]	9.81 [7.06;13.0]	7.94 [4.94;8.91]
PE_FlI	0.0422982	Cent - CO	0.0716095	0.00600547	0.0749255	0.38 [0.37;0.38]	0.38 [0.37;0.38]	0.38 [0.38;0.38]
SM(44:1)	0.0291541	Cent - CO	0.065339	0.00366153	0.0583919	0.11 [0.08;0.13]	0.11 [0.09;0.14]	0.09 [0.07;0.12]
Sulfatide (d18:1/16:0)	0.0281228	Cent - CO	0.0663368	0.00388497	0.0553928	0.09 [0.07;0.12]	0.10 [0.08;0.14]	0.08 [0.06;0.11]
TG(48:0) [18:0]	0.0298874	Cent - NCO	0.00366258	0.0504431	0.0856608	0.14 [0.09;0.20]	0.12 [0.07;0.19]	0.09 [0.07;0.12]
TG(50:2) [18:2]	0.0275403	Cent - NCO	0.00382479	0.071189	0.0565418	3.38 [2.61;3.93]	2.91 [2.22;3.76]	2.75 [1.96;3.25]
TG(50:3) [18:3]	0.0245421	Cent - NCO	0.00278818	0.0549061	0.0658565	0.25 [0.17;0.37]	0.21 [0.15;0.32]	0.19 [0.10;0.26]
TG(50:4) [20:4]	0.0310787	Cent - NCO	0.00408045	0.0785728	0.0578082	0.04 [0.03;0.07]	0.03 [0.01;0.07]	0.02 [0.01;0.03]
TG(52:3) [16:1]	0.0475527	Cent - NCO	0.00882683	0.11022	0.0592942	2.38 [1.82;3.08]	2.62 [2.11;3.11]	2.87 [2.50;3.40]
TG(O-54:3) [18:1]	0.0420387	Cent - NCO	0.00598137	0.076963	0.0771954	0.91 [0.73;1.09]	0.95 [0.80;1.13]	1.05 [0.89;1.25]
